# Supplementary material for: A Global Survey on Diagnostic, Therapeutic and Preventive Strategies in Intensive Care Unit—Acquired Weakness
Source: Medicina (Kaunas). 2022 Aug 8;58(8):1068. doi: 10.3390/medicina58081068 (PMC9416039; doi:10.3390/medicina58081068)
Supplement: Supplementary file 1 [file medicina-58-01068-s001.zip]

Archive with 2 entries (2 files):
- medicina-1832858-supplementary-File S1.pdf
- medicina-1832858-supplementary-S2.pdf
